# Supplementary material for: Screening for Depression in the General Population with the Center for Epidemiologic Studies Depression (CES-D): A Systematic Review with Meta-Analysis
Source: PLoS One. 2016 May 16;11(5):e0155431. doi: 10.1371/journal.pone.0155431 (PMC4868329; doi:10.1371/journal.pone.0155431)
Supplement: S1 Dataset — (XLS) [file pone.0155431.s001.xls]

## Sheet: cut16orreported(n=28)
Study	PREVALENCE	SEN_ES	ESP_ES	tp	fp	fn	tn	N	CUT-OFF	AGEGRP	GOLDSTAN	gold_CTG	TEST_LANGUAGE	setting
Beekman, 1997 [31]	0.02	1	0.876	9.74	59.1802	0	418.08	487	16	Middle Age/Elderly	DIS-Affective/Anxiety (DSM-III)	CIDI/DIS	Dutch	GENERAL POPULATION
Blank, 2004 (Nursing home) [32]	0.09	0.71	0.85	5.4315	11.6025	2.2185	65.7475	85	16	Middle Age/Elderly	DIS- Mood sections (DSM-IV)	CIDI/DIS	English	NURSING HOMES/RESIDENTIAL HOME/COMM
Blank, 2004 (Primary care) [32]	0.11	0.79	0.75	10.8625	27.8125	2.8875	83.4375	125	16	Middle Age/Elderly	DIS- Mood sections (DSM-IV)	CIDI/DIS	English	PRIMARY CARE
Camacho, 2009 [33]	0.1154	0.91	0.44	40.9555	193.197	4.05054	151.797	390	16	adolescent	SCID (DSM-IV)	SCID	Spanish	SCHOOLS
Campo-Arias, 2007 [34]	0.165	0.98	0.58	43.0122	93.2862	0.8778	128.824	266	16	Adult	SCID (DSM-IV)	SCID	Spanish	GENERAL POPULATION
Cho, 1993 [35]	0.0388446	0.961846	0.79395	75.024	397.676	2.976	1532.32	2008	16	Adult	DIS-Depression (DSM-III)	CIDI/DIS	English/Spanish	GENERAL POPULATION
Christensen, 2011 [36]	0.069	0.875	0.724	19.6823	83.7677	2.81175	219.738	326	16	Adult	MINI V6 (DSM-IV)	MINI/CAMDEX/CIS	English	GENERAL POPULATION
Cuijpers, 2008 [37]	0.042	1	0.566	10.206	101.033	0	131.761	243	16	adolescent	MINI (DSM-IV/ICD-10)	MINI/CAMDEX/CIS	Dutch	SCHOOLS
Dozeman, 2011 [38]	0.126	0.881	0.574	30.7487	103.134	4.15334	138.964	277	16	Middle Age/Elderly	MINI (DSM-IV)	MINI/CAMDEX/CIS	Dutch	NURSING HOMES/RESIDENTIAL HOME/COMM
Fechner-Bates S, 1994 [39]	0.125	0.795	0.711	42.2344	107.472	10.8906	264.403	425	16	Adult	SCID (DSM-III-R)	SCID	English	PRIMARY CARE
Garrison, 1991 [40]	0.0846617	0.729754	0.586151	20.5117	125.766	7.59598	178.127	332	16	adolescent	K-SADS (DSM-III) ;CGAS	KSADS	English	SCHOOLS
Gerety, 1994 [41]	0.26	0.74	0.7	24.6272	28.416	8.6528	66.304	128	16	Middle Age/Elderly	SCID (DSM III-R)	SCID	English	NURSING HOMES/RESIDENTIAL HOME/COMM
Head, 2013 [42]	0.038	0.889	0.858	9.25627	37.4295	1.15573	226.159	274	16	Middle Age/Elderly	CIS-R (ICD-10)	MINI/CAMDEX/CIS	English	GENERAL POPULATION
Hendrie HC, 1995 [43]	0.0178	0.42	0.84	0.9345	19.644	1.2905	103.131	125	16	Middle Age/Elderly	CAMDEX (DSM-III-R)	MINI/CAMDEX/CIS	English	PRIMARY CARE
Lewinsohn, 1997 [44]	0.08	0.76	0.77	61.104	212.658	19.296	711.942	1005	12	Middle Age/Elderly	SADS (DSM-III-R)	KSADS	English	GENERAL POPULATION
Li, 2010 [45]	0.0180723	1	0.76	3	39.12	0	123.88	166	16	Adult	CIDI 2.1	CIDI/DIS	English/Chinese	GENERAL POPULATION
Lyness, 1997 [46]	0.0923	0.92	0.87	11.0391	15.3401	0.95992	102.661	130	21	Middle Age/Elderly	SCID (DSM-III-R)	SCID	English	PRIMARY CARE
McQuaid, 2000 [47]	0.239	0.787	0.765	40.0638	38.0919	10.8432	124.001	213	16	Adult	UM-CIDI (DSM-III-R)	CIDI/DIS	English	PRIMARY CARE
Papassotiropoulos, 1999 [48]	0.035	0.75	0.72	7.53375	77.5474	2.51125	199.408	287	10	Middle Age/Elderly	CIDI (DSM-III-R)	CIDI/DIS	German	GENERAL POPULATION
Perez-Stable, 1990 [49]	0.264	0.83	0.57	58.0668	83.8672	11.8932	111.173	265	16	Adult	DIS (DSM-III)	CIDI/DIS	English/Spanish	PRIMARY CARE
Prescott, 1998 [50]	0.0845324	0.787	0.735	36.989	134.885	10.011	374.115	556	16	adolescent	DISC (DSM-III-R)	CIDI/DIS	English	SCHOOLS
Ring, 1991 [51]	0.28	1	0.49	13.44	17.6256	0	16.9344	48	16	Adult	SCID (DSM-III-R)	SCID	Spanish	PRIMARY CARE
Roberts, 1991 [52]	0.025	0.837	0.752	35.6562	412.027	6.9438	1249.37	1704	24	adolescent	K-SADS (DSM-III-R)	KSADS	English	SCHOOLS
Robison, 2002 [53]	0.12	0.81	0.7	29.4516	79.992	6.9084	186.648	303	20	Middle Age/Elderly	CIDI (DSM-IV)	CIDI/DIS	Spanish	PRIMARY CARE
Ros, 2011[54]	0.37931	0.8636	0.7133	18.9992	10.3212	3.0008	25.6788	58	16	Middle Age/Elderly	MINI (DSM-IV)	MINI/CAMDEX/CIS	Spanish	NURSING HOMES/RESIDENTIAL HOME/COMM
Thomas, 2001 [55]	0.11	0.95	0.699	18.7055	47.9523	0.9845	111.358	179	16	Adult	DIS (DSM-IV)	CIDI/DIS	English	PRIMARY CARE
Yang, 2004 [56]	0.024	0.41	0.9	1.75152	17.3728	2.52048	156.355	178	28	adolescent	K-SADS-E	KSADS	Chinese	SCHOOLS
Zich JM, 1990 [57]	0.058	1	0.53	1.972	15.0532	0	16.9748	34	16	Adult	DIS (DSM-III)	CIDI/DIS	English	PRIMARY CARE

## Sheet: QUADAS
Reference	REPRESENTATIVE	ADEQUATE_REF	SHORT_TIME	PARTIAL_VERIF	ACCOUNTFORVERIF	DIFFERENTIAL_VERIF	INCORPORATION	BLINDED_REF	BLINDED_TEST	UNINTERPR_RES	WITHDRAWALS	CUTOFFS_PRESTABLISHED
Beekman, 1997 [31]	1- Si	1- Si	1- Si	2- No	1- Si	1- Si	1- Si	1- Si	1- Si	1- Si	1- Si	1- Si
Blank, 2004 (Nursing home) [32]	1- Si	1- Si	1- Si	1- Si		1- Si	1- Si	2- No	1- Si	1- Si	1- Si	1- Si
Blank, 2004 (Primary care) [32]	1- Si	1- Si	1- Si	1- Si		1- Si	1- Si	2- No	1- Si	1- Si	1- Si	1- Si
Camacho, 2009 [33]	1- Si	1- Si	1- Si	1- Si		1- Si	1- Si	1- Si	1- Si	1- Si	1- Si	1- Si
Campo-Arias, 2007 [34]	1- Si	1- Si	3 - Incierto	1- Si		1- Si	1- Si	1- Si	1- Si	1- Si	1- Si	1- Si
Cho, 1993 [35]	1- Si	1- Si	1- Si	1- Si		1- Si	1- Si	1- Si	2- No	1- Si	2- No	1- Si
Christensen, 2011 [36]	1- Si	1- Si	1- Si	2- No	1- Si	1- Si	1- Si	1- Si	1- Si	1- Si	1- Si	1- Si
Cuijpers, 2008 [37]	3 - Incierto	1- Si	1- Si	2- No	3 - Incierto	1- Si	1- Si	3 - Incierto	1- Si	1- Si	1- Si	1- Si
Dozeman, 2011 [38]	2- No	1- Si	3 - Incierto	2- No	2- No	1- Si	1- Si	3 - Incierto	1- Si	1- Si	1- Si	1- Si
Fechner-Bates S, 1994 [39]	1- Si	1- Si	1- Si	2- No	1- Si	1- Si	1- Si	3 - Incierto	1- Si	1- Si	2- No	1- Si
Garrison, 1991 [40]	1- Si	1- Si	3 - Incierto	2- No	1- Si	1- Si	1- Si	1- Si	1- Si	1- Si	2- No	1- Si
Gerety, 1994 [41]	1- Si	1- Si	3 - Incierto	1- Si		1- Si	1- Si	1- Si	1- Si	1- Si	1- Si	1- Si
Head, 2013 [42]	1- Si	1- Si	1- Si	2- No	1- Si	1- Si	1- Si	3 - Incierto	1- Si	1- Si	1- Si	1- Si
Hendrie HC, 1995 [43]	1- Si	1- Si	3 - Incierto	2- No	1- Si	1- Si	1- Si	1- Si	1- Si	1- Si	1- Si	1- Si
Lewinsohn, 1997 [44]	1- Si	1- Si	3 - Incierto	2- No	3 - Incierto	1- Si	1- Si	3 - Incierto	3 - Incierto	1- Si	1- Si	2- No
Li, 2010 [45]	1- Si	1- Si	1- Si	1- Si		1- Si	1- Si	2- No	1- Si	1- Si	1- Si	1- Si
Lyness, 1997 [46]	1- Si	1- Si	1- Si	2- No	3 - Incierto	1- Si	1- Si	1- Si	1- Si	1- Si	1- Si	2- No
McQuaid, 2000 [47]	1- Si	1- Si	1- Si	2- No	1- Si	1- Si	1- Si	3 - Incierto	1- Si	1- Si	1- Si	1- Si
Papassotiropoulos, 1999 [48]	1- Si	1- Si	1- Si	1- Si		1- Si	1- Si	1- Si	1- Si	1- Si	2- No	2- No
Perez-Stable, 1990 [49]	3 - Incierto	1- Si	1- Si	2- No	2- No	1- Si	1- Si	3 - Incierto	1- Si	1- Si	2- No	1- Si
Prescott, 1998 [50]	1- Si	1- Si	2- No	1- Si		1- Si	1- Si	3 - Incierto	1- Si	1- Si	1- Si	1- Si
Ring, 1991 [51]	1- Si	1- Si	3 - Incierto	1- Si		1- Si	1- Si	3 - Incierto	1- Si	1- Si	1- Si	1- Si
Roberts, 1991 [52]	1- Si	1- Si	1- Si	1- Si		1- Si	1- Si	1- Si	1- Si	1- Si	1- Si	2- No
Robison, 2002 [53]	1- Si	1- Si	3 - Incierto	1- Si		1- Si	1- Si	3 - Incierto	1- Si	1- Si	1- Si	1- Si
Ros, 2011[54]	3 - Incierto	3 - Incierto	1- Si	1- Si		1- Si	1- Si	3 - Incierto	3 - Incierto	1- Si	2- No	1- Si
Thomas, 2001 [55]	3 - Incierto	1- Si	3 - Incierto	1- Si		1- Si	1- Si	3 - Incierto	3 - Incierto	1- Si	2- No	1- Si
Yang, 2004 [56]	1- Si	1- Si	3 - Incierto	2- No	1- Si	1- Si	1- Si	3 - Incierto	1- Si	1- Si	1- Si	1- Si
Zich JM, 1990 [57]	1- Si	1- Si	1- Si	2- No	2- No	1- Si	1- Si	3 - Incierto	1- Si	1- Si	1- Si	1- Si

## Sheet: bycutpoint
Study	PREVALENCE	SEN_ES	ESP_ES	tp	fp	fn	tn	N	CUT-OFF
Beekman, 1997 [31]	0.02	1	0.876	9.74	59.1802	0	418.08	487	16
Blank, 2004 (Nursing home) [32]	0.09	0.71	0.85	5.4315	11.6025	2.2185	65.7475	85	16
Blank, 2004 (Primary care) [32]	0.11	0.79	0.75	10.8625	27.8125	2.8875	83.4375	125	16
Camacho, 2009 [33]	0.1154	0.91	0.44	40.9555	193.197	4.05054	151.797	390	16
Campo-Arias, 2007 [34]	0.165	0.98	0.58	43.0122	93.2862	0.8778	128.824	266	16
Cho, 1993 [35]	0.0388446	0.961846	0.79395	75.024	397.676	2.976	1532.32	2008	16
Christensen, 2011 [36]	0.069	0.875	0.724	19.6823	83.7677	2.81175	219.738	326	16
Cuijpers, 2008 [37]	0.042	1	0.566	10.206	101.033	0	131.761	243	16
Dozeman, 2011 [38]	0.126	0.881	0.574	30.7487	103.134	4.15334	138.964	277	16
Fechner-Bates S, 1994 [39]	0.125	0.795	0.711	42.2344	107.472	10.8906	264.403	425	16
Garrison, 1991 [40]	0.0846617	0.729754	0.586151	20.5117	125.766	7.59598	178.127	332	16
Gerety, 1994 [41]	0.26	0.74	0.7	24.6272	28.416	8.6528	66.304	128	16
Head, 2013 [42]	0.038	0.889	0.858	9.25627	37.4295	1.15573	226.159	274	16
Hendrie HC, 1995 [43]	0.0178	0.42	0.84	0.9345	19.644	1.2905	103.131	125	16
Li, 2010 [45]	0.0180723	1	0.76	3	39.12	0	123.88	166	16
McQuaid, 2000 [47]	0.239	0.787	0.765	40.0638	38.0919	10.8432	124.001	213	16
Perez-Stable, 1990 [49]	0.264	0.83	0.57	58.0668	83.8672	11.8932	111.173	265	16
Prescott, 1998 [50]	0.0845324	0.787	0.735	36.989	134.885	10.011	374.115	556	16
Ring, 1991 [51]	0.28	1	0.49	13.44	17.6256	0	16.9344	48	16
Ros, 2011[54]	0.37931	0.8636	0.7133	18.9992	10.3212	3.0008	25.6788	58	16
Thomas, 2001 [55]	0.11	0.95	0.699	18.7055	47.9523	0.9845	111.358	179	16
Zich JM, 1990 [57]	0.058	1	0.53	1.972	15.0532	0	16.9748	34	16
Beekman, 1997 [31]	0.02	0.718	0.94	6.99332	28.6356	2.74668	448.624	487	20
Blank, 2004 (Primary care) [32]	0.11	0.79	0.8	10.8625	22.25	2.8875	89	125	20
Camacho, 2009 [33]	0.1154	0.84	0.63	37.805	127.648	7.20096	217.346	390	20
Campo-Arias, 2007 [34]	0.165	0.96	0.73	42.1344	59.9697	1.7556	162.14	266	20
Cho, 1993 [35]	0.0388446	0.922692	0.857441	71.97	275.138	6.03	1654.86	2008	20
Cuijpers, 2008 [37]	0.042	0.9048	0.6806	9.23439	74.3544	0.971611	158.44	243	20
Dozeman, 2011 [38]	0.126	0.81	0.779	28.2706	53.5037	6.63138	188.594	277	20
Garrison, 1991 [40]	0.0846617	0.568502	0.734554	15.9793	80.6669	12.1284	223.225	332	20
McQuaid, 2000 [47]	0.239	0.639	0.846	32.5296	24.9623	18.3774	137.131	213	20
Ring, 1991 [51]	0.28	0.92	0.63	12.3648	12.7872	1.0752	21.7728	48	20
Robison, 2002 [53]	0.12	0.81	0.7	29.4516	79.992	6.9084	186.648	303	20
Ros, 2011[54]	0.37931	0.8182	0.75	18.0004	9	3.9996	27	58	20
Camacho, 2009 [33]	0.1154	0.73	0.7	32.8544	103.498	12.1516	241.496	390	22
Cho, 1993 [35]	0.0388446	0.871923	0.879193	68.01	233.158	9.99	1696.84	2008	22
Cuijpers, 2008 [37]	0.042	0.9048	0.7431	9.23439	59.8048	0.971611	172.989	243	22
Dozeman, 2011 [38]	0.126	0.762	0.847	26.5953	37.041	8.30668	205.057	277	22
Garrison, 1991 [40]	0.0846617	0.558502	0.795916	15.6982	62.0196	12.4095	241.873	332	22
Ring, 1991 [51]	0.28	0.92	0.77	12.3648	7.9488	1.0752	26.6112	48	22
Ros, 2011[54]	0.37931	0.8182	0.778	18.0004	7.992	3.9996	28.008	58	22
